# Supplementary material for: Endotheliopathy is associated with higher levels of cell-free DNA following major trauma: A prospective observational study
Source: PLoS One. 2017 Dec 19;12(12):e0189870. doi: 10.1371/journal.pone.0189870 (PMC5736230; doi:10.1371/journal.pone.0189870)
Supplement: S1 File — (XLSX) [file pone.0189870.s001.xlsx]

## Sheet: Sheet1
Study number	Gender	Age	ISS	BMI	Smoker	Alcohol	CCI	Surgery between time points?	Transfusion between time points	Blunt/penetr	GCS	Lactate	SBP	HR	PTT RATIO	INR	Hospital days	ICU days	Hospital-free days	ICU-Free DAYS	DVT or PE?	pre-hospital Syndecan-1	Pre-hospital Thrombomodulin	Pre-hospital cfDNA	in-hospital Syndecan-1	in-hospital Thrombomodulin	in-hospital cfDNA	30-day mortality
1	M	39.1644		26.2	NO	NO	0	NO	NO	Blunt	14	2.1	119	68	0.8	1.2	4	2	26	28	NO	29.1862	3.1931	538.487	23.4461	2.55446	491.334	N
2	M	18.8575	45	24.7	NO	NO	0	NO	NO	Blunt	3	14.9	128	111	0.8	1.2	7	7	0	0	NO	598.025	5.45491	3704	48.3477	3.46072	431.583	Y
3	M	68.5671	22	24.2	YES	NO	1	NO	NO	Blunt	15	3.1	99	75	0.9	1	8	7	22	23	NO	64.8576	4.01981	3440.44	115.956	7.97583	5042.45	N
4	M	82.0274	38	31.6	NO	NO	4	NO	YES	Blunt	15	6.2	115	99		1.1	16	16	0	0	NO	100.239	7.91385	9612.7	40.9007	4.61957	650.242	Y
5	M	27.611	36	27.8	YES	NO	0	NO	NO	Blunt	4	5.2	113	158	0.9	1.3	45	17	0	13	NO	123.5	4.40188	1467.58	206.147	4.60667	469.616	N
6	M	36.5178	26	23.4	NO	NO	0	YES	NO	Blunt	4	4	93	78		1.1	19	13	11	17	NO	37.2781	2.27473	660.654	47.8985	2.92822	433.32	N
7	M	21.3507	27	23.2	YES	YES	0	NO	NO	Blunt	4	3.4	90	88	0.9	1.2	32	14	0	16	NO	98.0921	7.24868	3199.47	63.2515	5.2489	447.652	N
8	M	45.3589	5	24.7	YES	NO	0	NO	NO	Blunt	10	6.7	144	130	0.9	0.8	10	5	20	25	NO	29.5494	4.01981	315.966	22.0083	3.93966	232.1	N
9	M	25.5151	19	26.3	YES	NO	0	NO	YES	Penetrating	13	9	96	94	0.8	1.3	9	4	21	26	NO	27.055	6.19335	293.784	28.3611	4.58733	307.043	N
10	M	19.6959	34	24.7	NO	NO	1	NO	NO	Blunt	5	3.2	116	86	0.9	1.4	25	7	5	23	NO	342.477	4.37651	3249.96	185.572	4.8	363.871	N
11	M	65.5507	38	31.3	NO	NO	0	NO	NO	Blunt	13	1.8	125	55	0.8	1.1	4	2	26	28	NO	21.4834	5.46184	389.9	20.3047	5.81417	355.38	N
12	M	43.0904	36	24.7	YES	NO	0	NO	NO	Blunt	9	2.8	108	58	0.9	1.1	24	8	6	22	NO	38.9041	6.95623	3885.01	24.9396	3.75015	461.845	N
13	M	79.2274	10	25.4	YES	NO	1	NO	NO	Blunt	15	2.4	124	104	0.9	1.1	14	6	16	24	NO	36.6199	3.93351	942.852	42.9397	3.93966	493.365	N
14	M	25.4877	9	24.7	YES	YES	0	NO	NO	Blunt	15	5.1	106	76	0.9	1.1	19	10	11	20	NO	52.3367	3.89054	1819	21.4834	2.64771	833	N
15	M	38.3479	4	21.6	YES	NO	0	NO	NO	Blunt	15	3	109	88	0.8	1.1	23	16	7	14	NO	79.7901	3.58077	831.092	152.049	3.47269	699.71	N
16	M	20.7096	66	26.2	NO	NO	0	YES	YES	Blunt	6	4.3	124	121	1	1.5	4	3	0	0	NO	242.94	5.10017	6786.24	26.7713	5.01316	1446.11	Y
17	M	47.7288	29	NA	NO	YES	0	NO	YES	Blunt	4	3.5	97	93	1	1.3	2	1	0	0	NO	21.4834	3.49066		22.9378	3.29977	529.002	Y
18	M	48.6658	29	27.7	NO	NO	0	NO	NO	Blunt	3	4.9	102	76	0.8	1	190	21	0	9	NO	40.5044	4.00128	1441.95	18.5239	2.68853	292.124	N
19	M	68.8548	13	28.3	NO	NO	1	NO	NO	Blunt	15	3.5	91	62		1	24	0	6	30	NO	41.2168	4.30696	3935.82			678.778	N
20	M	29.5425	66	24.7	YES	NO	0	NO	NO	Blunt	9	2.7	96	90	0.9	1.2	7	7	0	0	NO	58.0304	4.66485	1846.3	35.2887	3.71371	346.217	Y
21	M	39.5945	9	26.9	NO	NO	0	NO	NO	Penetrating	15	3.5	104	89	0.8	1.1	4	3	26	27	NO	17.2459	2.5195	244.268	22.6301	2.46125	377.229	N
22	M	23.137	45	24.2	NO	NO	0	NO	NO	Blunt	9	3.5	112	72	0.9	1.2	17	2	13	28	NO	25.233	3.15173	551.852				N
23	M	39		21.9	YES	NO	0	NO	NO	Penetrating	15	8.9	94	75	0.7	1	1	0	29	30	NO	5.46221	3.19181	409.374				N
24	M	21.2411	9	20.2	YES	NO	0	NO	NO	Blunt	15	5.6	122	66		1.2	10	0	20	30	NO	21.5889	2.80531	346.544	24.1487	3.69553	358.648	N
25	M	29.5452	25	22.9	YES	NO	0	NO	NO	Blunt	13	3.1	95	122	0.8	1	39	18	0	12	NO	39.6273	5.42031	5220.56	55.4538	4.95331	1696.19	N
26	M	25.3425	38	27.8	YES	NO	0	NO	NO	Blunt	3	8.5	142	92	0.8	1.1	45	16	0	14	NO	31.0715	6.58689	2550.5	13.7305	3.2286	387.833	N
27	F	19.3534	9	24.8	YES	YES	0	NO	NO	Blunt	3	3	112	112	1	1	2	1	28	29	NO	21.6941	4.04456	359.408	24.4467	2.88721	324.641	N
28	M	47.4247	14	29.8	NO	YES	1	NO	NO	Blunt	15	3.1	114	99	0.9	0.9	13	0	17	30	NO	47.8985	4.06935	3923.93	28.2688	3.81714	421.744	N
29	M	34.1863	10	26.7	YES	NO	0	NO	NO	Blunt	3	2.4	117	99	0.9	1.1	119	18	0	12	NO	35.2048	4.13773	1222.75	25.815	3.38308	446.002	N
30	M	81.6082	25	NA	NO	NO	0	NO	NO	Blunt	5	3.2	84	92		0.9	5	0	25	30	NO	38.9041	3.46072	477.883				Y
31	M	62.7836	22	17.7	YES	YES	0	NO	NO	Blunt	14	4.4	75	64		0.9	13	0	17	30	NO	32.0388	4.18766	2438.68	23.3449	4.00128	630.145	N
32	M	23.0027	9	24.5	NO	YES	0	YES	NO	Penetrating	12	7.2	103	96	0.8	1.1	14	5	16	25	NO	47.9168	3.609	488	196.99	5.43057	2634.66	N
33	M	24.0384	29	22	YES	YES	0	NO	NO	Penetrating	15	4.6	102	85	0.8	1.1	7	0	23	29	NO	45.098	2.22219	341.924	31.0715	1.82237	344.618	N
34	M	44.6164	36	23.5	NO	NO	0	NO	NO	Blunt	15	4.4	124	102		1.2	4	0	26	30	NO	35.0368	6.66435	2576.31	27.9909	3.83546	560.477	N
35	F	63.6767	54	29.4	NO	NO	0	YES	YES	Blunt	3	5.4	68	112	1.2	1.5	44	21	0	9	NO	48.5718	3.63504	1080.99	142.723	4.50387	978.469	N
36	F	20.074	29	23.9	NO	NO	1	YES	NO	Blunt	3	1.7	124	99	0.8	1.1	51	32	0	0	YES - PE	38.8235	4.99984	4783.34	45.9364	4.38285	862.963	N
37	M	26.8822	16	19	YES	YES	0	YES	NO	Penetrating	14	5.2	71	97	0.8	1	14	2	16	28	NO	14.6516	3.4368	386.391	16.1616	4.35118	417.906	N
38	M	20.2	17	22.8	YES	NO	0	NO	NO	Blunt	15	2.8	110	82	0.8	1.4	3	3	27	27	NO	1166.79	19.8922	1180.12			320.653	N
39	M	24	5	22.2	YES	NO	0	NO	NO	Penetrating	15	9.2	135	104	0.9	1.1	5	0	25	30	NO	235.216	4.87625	700.548	191.446	5.06418	442.526	N
40	M	19.7781	9	31.3	YES	NO	0	YES	NO	Blunt	15	2	138	73		1.1	20	0	10	30	NO	46.2775	4.78795	172.847				N
41	F	75.2658	29	23.5	NO	NO	0	NO	NO	Blunt	3	6.6	132	87	0.9	1	48	13	0	17	NO	127.967	10.9046	458.768	213.342	10.9046	745.609	N
42	M	56.4192	29	24.7	NO	NO	0	NO	NO	Blunt	3	1.3	119	82	0.9	1	6	6	0	0	NO	183.796	4.90035	5278.51	89.2211	3.34733	676.808	Y
43	M	28.8192	38	24.5	NO	NO	0	NO	NO	Blunt	10	3.7	105	93	0.8	1	60	22	0	8	NO	106.827	5.93469	2451.8	41.809	3.47605		N
44	M	40.8192	24	21.6	YES	NO	1	YES	NO	Blunt	3	5.6	117	86	1	1.2	64	9	0	21	NO	58.3861	4.28176	1371.01	66.6656	4.01363	501.002	N
45	M	47.3753	38	57.5	NO	NO	1	NO	NO	Blunt	3	8.1	71	78	1	1	1	1	0	0	NO	967.449	9.79177	1169.71	361.823	9.23233	802.828	Y
46	F	44.0603	50	23.4	NO	NO	0	NO	NO	Blunt	3	1.6	125	86	0.8	1	31	10	0	20	NO	108.081	4.21538	296.337	69.7942	3.56473	110.363	N
47	M	26.074	9	16.2	YES	NO	0	NO	NO	Blunt	13	3.4	107	59		1	14	0	16	30	NO	22.9378	4.11283	733.053	32.0388	3.99511	558.798	N
48	M	27.8055	29	24.8	NO	NO	0	YES	NO	Blunt	7	1.5	149	64	1.3	1.4	1	1	0	0	NO	55.8597	7.1049	381.619	52.7298	5.486	320.526	Y
49	F	53	25	26	NO	NO	0	YES	NO	Blunt	3	3	142	85	0.9	1.1	19	15	11	15	NO	36.0193	3.1658	410.615	22.6359	2.09717	410.788	N
50	M	39.6493		24.7	NO	NO	0	NO	NO	Blunt	3	12.3	70	99	1	1.2	5	5	0	0	NO	130.725	2.42464	503.073	1147.02	12.2818	5293.14	Y
51	M	28.5973	26	28	NO	NO	0	NO	NO	Blunt	15		117	62	0.8	1	3	0	27	30	NO	23.6479	5.42031	472.299	24.3476	3.69553	443.568	N
52	F	44.5808	22	22.5	YES	NO	0	NO	NO	Blunt	13	1.3	125	86	0.7	0.9	34	8	0	22	NO	34.1863	6.59466	1409.09	20.4389	3.63113	503.57	N
53	M	20.3644	50	26	YES	NO	0	NO	NO	Blunt	13	6.5	116	80	0.9	1	10	3	20	27	NO	183.739	5.44171	2197.68	108.915	3.54257	578.93	N
54	M	19.9671	9	18.6	YES	NO	0	NO	NO	Penetrating	15	2.6	116	81	0.9	1	3	0	27	30	NO	110.576	4.94252	312.356	107.245	4.51249	292.657	N
55	M	69.7123		27.3	NO	NO	1	YES	NO	Penetrating	15	4.9	103	56	0.7	0.9	1	0	29	30	NO	47.3724	10.2185	81.6867	26.6154	7.79273	60.2249	N
56	M	27.3479	20	26	NO	YES	0	NO	NO	Blunt	14	3.6	139	83		0.9	6	0	24	30	NO	173.063	6.77915	1059.54	53.2556	3.24239	377.524	N
57	M	54.2986	42	24.7	YES	NO	0	NO	NO	Blunt	3	4.8	127	89	0.9	1.2	26	10	4	20	NO	72.6595	5.88963	330.667	36.5862	4.20437	166.333	N
58	M	20.4658	25	17.1	YES	NO	0	NO	NO	Penetrating	15	6.4	123	95		1	9	0	21	30	NO	3.95823	5.90089	150.045				N
59	M	25	57	21.9	YES	NO	0	YES	YES	Blunt	3	6.1	115	89	1	1.1	83	54	0	0	NO	26.8361	2.96692	300.809	228.583	10.0171	9891.22	N
60	F	31.063	13	18.2	NO	YES	0	NO	NO	Blunt	13	3	105	98		1	9	0	21	30	NO	320.65	18.6846	803.241	227.007	7.87705	184.686	N
61	M	60.2986	14	26	YES	NO	2	NO	NO	Blunt	3	11.8	128	80	1	1	38	19	0	11	NO	168.372	17.5741	8378.55	56.8903	9.96402	1426	N
62	M	77.8795	12	31.9	NO	NO	0	NO	NO	Blunt	15	4.8	132	99		0.9	17	0	13	30	NO	87.3798	0.835886	248.038	28.5682	0.955227	94.851	N
63	M	62	9	24.8	NO	NO	0	NO	NO	Blunt	15	1.7	106	71	0.8	1	20	0	10	30	NO			470.99	36.69	1.8265	454.124	N
64	F	49.4877	36	19.5	NO	NO	0	NO	NO	Blunt	10	4	120	116	0.9	1	57	28	0	2	NO	150.676	8.45125	371.137	172.703	6.21758	199.302	N
65	M	45.3644	16	28.7	NO	NO	0	NO	NO	Blunt	3	10.5	97	99	0.8	0.9	3	2	27	28	NO			897.298	25.954	3.36496	431.865	N
66	M	52	25	31.1	YES	YES	0	YES	NO	Blunt	6	2.5	108	77	0.8	1	31	21	0	9	NO	27.7295	4.3676	506.505	29.1458	4.55583	388.046	N
67	M	22.7123	29	24.7	YES	NO	0	NO	NO	Blunt	7	1.2	141	83	1	1	23	14	7	16	NO	48.9995	3.67536	394.91	42.9402	2.40138	418.738	N
68	F	18.0329	22	26.3	NO	NO	0	NO	NO	Blunt	13	6.1	103	97	0.8	1.1	21	4	9	26	NO	43.5022	4.72179	1278.08	9.20229	1.84059	458.708	N
69	M	19	45	27.8	YES	NO	0	NO	NO	Blunt	4	14.4	105	109	1	1.1	27	12	3	18	NO	136.684	5.76404	1872.63	44.8658	3.24388	446.59	N
70	M	78	24	25.3	NO	NO	2	NO	NO	Blunt	15	4.2	113	86	0.9	1.1	38	33	0	0	NO	90.611	5.23363	2748.42	77.5124	4.85446	781.165	N
71	M	71	10	41.5	YES	YES	2	YES	YES	Penetrating	15	6.6	94	80	0.9	1.2	45	19	0	11	NO	52.2023	4.23738	379.017	76.8903	4.57855	373.163	N
72	M	30.6466	22	28.7	YES	YES	0	YES	YES	Blunt	15	8.9	109	101	1	1.3	10	6	20	24	NO	118.361	8.68761	185.021	173.781	8.90129	237.8	N
73	M	32	10	24.2	NO	NO	0	NO	YES	Penetrating	11	9.5	69	97	0.9	1.3	8	4	22	26	NO	365.549	5.75476	533.872	305.978	2.0949	454.142	N
74	F	90	9	22.2	NO	NO	5	YES	YES	Blunt	14	1.9	80	85	0.8	1.1	26	11	0	0	NO	29.8482	5.69387	543.178	35.5145	5.20819	464.044	Y
75	M	64	50	32.7	NO	NO	0	YES	YES	Blunt	3	11.6	124	118	1.1	1.7	43	20	0	10	NO	278.123	7.08891	3174.42	504.781	6.78028	3603.63	N
76	M	19.0548	22	23.2	NO	NO	0	NO	NO	Blunt	9	1.3	135	104	0.9	1.2	36	12	0	18	NO	25.2112	3.82463	763.356	54.5689	2.79437	518.263	N
77	M	31	17	40.1	NO	NO	0	YES	NO	Blunt	3	3.5	122	112	1	1.2	6	6	0	0	NO	334.832	7.64886	537.608	345.935	5.23043	123.252	Y
78	F	71.1918	20	25	NO	NO	0	NO	NO	Blunt	11	1.4	99	70	0.8	1	48	15	0	15	NO	172.344	3.89608	391.744	158.864	4.0613	596.806	N
79	M	51	41	30.9	NO	NO	0	NO	YES	Blunt	3	5.3	98	60	0.8	1.2	8	8	0	0	NO	72.7995	2.97124	1887.07	59.5772	2.71239	467.351	Y
80	M	75	45	23.7	YES	NO	0	YES	NO	Blunt	11	1.3	134	102	0.9	1	24	23	0	0	NO	14.6562	3.41378	578.993	20.185	3.82463	388.073	Y
81	M	48	9	27.7	YES	NO	0	YES	NO	Penetrating	15	NA	122	88		1.2	22	0	8	30	NO	53.1855	4.83004	558.428	40.4961	3.62466	393.682	N
82	M	38.8411	17	31.1	NO	YES	0	NO	NO	Blunt	14	5	111	80	0.9	1	5	0	25	30	NO	31.1061	3.80786	505.156	23.2503	3.78579	519.702	N
83	M	24.989	10	21.3	YES	YES	0	NO	NO	Penetrating	15	8.5	122	68		0.9	5	0	25	30	NO	771.035	5.01992	168.397	669.02	4.65566	188.144	N
84	M	22.7507	9	23.7	YES	NO	0	YES	NO	Penetrating	15	3	124	80		1.1	4	0	26	30	NO	33.5778	3.68641	476.017				N
85	M	61.9233	25	27.8	NO	YES	0	NO	NO	Blunt	11	3.2	140	74	0.8	1	22	13	8	17	NO	51.673	2.79218	491.859	42.3758	2.34304	425.86	N
86	M	54.6767	25	26.7	NO	NO	0	NO	NO	Blunt	5	4.5	133	89	0.8	1.1	2	1	0	0	NO	7.26457	2.72387	658.165	9.20229	2.43626	635.613	Y
87	M	25	9	35.2	YES	NO	0	NO	NO	Penetrating	15		116	98		1.1	2	0	28	29	NO	134.634	9.00259	539.538	66.4021	4.05029	570.083	N
88	M	18	19	28.1	YES	NO	0	NO	NO	Blunt	14	2.9	101	99		1.1	34	0	0	30	NO	419.538	5.39816	1234.29	369.283	3.97296	523.057	N
89	M	20	16	19.5	YES	NO	0	YES	YES	Penetrating	14	14.7	93	71	0.8	1.3	12	2	18	28	NO	496.006	2.79868	574.485	485.395	3.6556	418.072	N
90	F	18.263	50	NA	YES	NO	0	NO	YES	Blunt	3	6.4	82	66	0.8	1.4	1	1	0	0	NO	1132.43	12.7856	16073.8				Y
91	M	30	36	25.7	YES	YES	0	YES	NO	Blunt	3	3.3	121	112	0.9	1.2	11	9	19	21	NO	116.736	5.99109	1968.47	113.464	5.66509	1036.48	N
92	M	30.1836	9	30.9	NO	NO	0	NO	NO	Blunt	6	1.1	121	112	0.8	1.1	37	11	0	19	NO	68.0183	6.50755	795.295	46.936	3.18747	496.556	N
93	M	20	29	24.2	NO	NO	0	YES	NO	Blunt	4	2	117	100	1	1.2	22	11	8	19	NO	103.17	4.15953	581.745	88.8256	3.47944	196.815	N
94	F	24	25	NA	YES	NO	0	YES	NO	Penetrating	15	1.9	119	88	0.7	1.2	3	1	27	29	NO	32.7943	3.08356	632.11	37.1913	2.82456	341.603	N
95	M	34	9	24.2	NO	NO	0	YES	YES	Blunt	12	7.2	80	81	1.1	1.2	83	13	0	17	NO	281.867	6.9614	2963.98	210.647	7.58077	432.352	N
96	M	85	22	20.1	NO	NO	0	NO	NO	Blunt	15	1.6	107	71	1.1	1.5	14	8	16	22	NO	353.183	10.0574	8031.67				N
97	M	64	25	27.5	NO	NO	3	YES	YES	Blunt	12	14.2	88	74	1.2	1.4	39	28	0	2	NO	211.102	6.41287	827.836	280.371	3.89186	1246.46	N
98	M	19		NA	NO	NO	0	NO	NO	Blunt	15	9.3	112	96	0.9	1.3	2	0	28	30	NO	42.4504	4.77169	431.981			395.991	N
99	M	61	19	26	NO	NO	2	NO	NO	Blunt	14	2.1	138	87	0.8	1.1	19	1	11	29	NO	58.5228	6.31934		51.9492	5.12225	491.206	N
100	F	41	11	27.1	NO	NO	0	YES	NO	Penetrating	11	2.5	121	117	0.8	1.4	20	5	10	25	NO	39.1816	2.6908	600.564	24.2984	1.93127	144.753	N
101	M	45	33	28.1	NO	YES	0	NO	NO	Blunt	15	2.2	117	81	1	1	6	0	24	30	NO	73.2307	2.91083	386.084	57.7672	2.98419	612.928	N
102	M	76	41	24.2	NO	NO	0	NO	NO	Blunt	15	2.7	73	84	0.8	1.1	32	21	0	9	NO			2485.98	479.404	5.55529	3588.25	N
103	M	52	36	34	YES	NO	0	NO	NO	Blunt	14	2.5	122	100	0.8	0.9	18	14	12	16	NO	65.2317	2.99282	1210.44	64.7894	2.80299	401.601	N
104	M	48	9	26.8	NO	NO	0	NO	NO	Blunt	15	2.1	125	74	0.8	1	17	0	13	30	NO	46.1422	2.58709	425.704	38.3551	2.4527	398.631	N
105	M	45	10	27.8	NO	NO	1	YES	NO	Blunt	13	2.3	97	72		1	62	0	0	30	NO	59.1258	3.29169	345.883	56.4014	3.54971	274.204	N
106	F	71	34	20.8	NO	NO	0	NO	YES	Blunt	3	3.9	66	97	1.1	1	4	4	0	0	NO				60.9596	3.45277	1692.69	Y
107	M	27	33	34.6	YES	NO	0	YES	YES	Blunt	3	8.5	110	138	0.9	1.2	7	7	0	0	NO				64.7523	2.94047	4850.65	Y
108	M	51	19	35.2	YES	NO	3	NO	YES	Penetrating	3	19.8	40	59	1.2	1	9	4	21	26	NO				155.604	4.17323	365.392	N
109	M	30	34	28.7	YES	NO	0	YES	YES	Penetrating	15	8.9	109	114	1	1.3	10	6	20	24	NO				80.5114	3.84477	221.708	N
110	M	53	26	26.2	NO	NO	0	YES	YES	Blunt	10	4.4	107	80	0.8	1.1	25	12	5	18	NO				43.2558	3.78241	228.514	N
111	M	22	16	27.4	YES	NO	0	YES	YES	Penetrating	15	2.1	92	95	1.5	1.2	34	22	0	8	NO				247.635	3.88462	2081.33	N
112	M	53	27	24.2	NO	NO	0	YES	YES	Blunt	13	11.4	52	116	0.9	1.2	44	23	0	7	NO				40.7899	3.44724	281.717	N
113	M	21	27	31.1	YES	NO	0	YES	YES	Blunt	6	4	105	124	0.8	1.1	26	14	4	16	NO				133.116	3.26596	144.516	N
114	M	35	26	29.3	YES	NO	4	YES	NO	Blunt	9	0.8	90	100	0.9	1.2	13	9	17	21	NO				23.584	1.69512	417.583	N
115	M	32	34	23.4	NO	NO	0	YES	YES	Blunt	7	3.8	150	110	0.8	1.3	96	34	0	0	NO				342.704	4.82515	4728.44	N
116	M	48	9	22.2	NO	NO	0	YES	NO	Blunt	9	4.9	121	99	0.9	1.3	28	13	2	17	NO				31.1805	2.11312	85.9559	N
117	M	46	22	24.7	YES	NO	0	YES	YES	Blunt	14	6	90	105	0.8	1.1	32	19	0	11	NO				45.6937	2.69865	304.969	N
118	M	25	57	21.9	YES	NO	0	YES	YES	Blunt	3	6.1	60	85	1	1.1	83	54	0	0	NO				77.9511	7.32212	5362.03	N
119	M	78	9	NA	NO	NO	0	NO	YES	Blunt	3	13.7	40	140	2.5	1.5	0	0	0	0	NO				678.201	4.02802	3723.5	Y
120	M	52	59	26.3	NO	NO	0	YES	YES	Blunt	3	2.8	96	100	0.9	1.2	79	30	0	0	NO				36.9805	3.72599	148.617	N
121	M	18		21.6	NO	NO	0	YES	YES	Blunt	15	17.4	84	115	1.1	1.2	201	49	0	0	NO				501.3	10.4786	1416.22	N
122	M	22	10	23.2	NO	NO	0	YES	YES	Penetrating	15	3.4	61	161	1	1.2	4	3	26	27	NO				195.6	5.308	131.143	N
